# Supplementary material for: Evaluation of a novel approach to community health care delivery in Ifanadiana District, Madagascar
Source: PLOS Glob Public Health. 2024 Mar 12;4(3):e0002888. doi: 10.1371/journal.pgph.0002888 (PMC10931426; doi:10.1371/journal.pgph.0002888)
Supplement: S1 Table — (XLSX) [file pgph.0002888.s001.xlsx]

## Sheet: Sheet1
	ECH intervention commune	Comparison communes	Data source
Health system readiness
Number of health centers	1	5	2019 district data
Health center medication availability rate	0.933	0.943	Pivot records
Total number of health workers at health centers in area	5	23	2019 district records
Mean external consultations at health center per provider	325.2	314.4	2019 HMIS data
Disease burden and utilization
Population (total)	14058	74811	2019 district records
Population (under-five)	2530	13466	2019 district records
Number of external consultations (all ages) at health center	18376	86694	2019 HMIS data
Per capita external consultation rate (2019)	1.3	1.2	2019 HMIS data
Number of reported cases of malaria at health center (all ages)	1315	13238	2019 HMIS data
Number of reported cases of diarrhea at health center (under five)	441	1758	2019 HMIS data
Number of reported cases of pneumonia at health center (under five)	432	1724	2019 HMIS data
