# Supplementary material for: Evaluation of a novel approach to community health care delivery in Ifanadiana District, Madagascar
Source: PLOS Glob Public Health. 2024 Mar 12;4(3):e0002888. doi: 10.1371/journal.pgph.0002888 (PMC10931426; doi:10.1371/journal.pgph.0002888)
Supplement: S2 Table — (XLSX) [file pgph.0002888.s002.xlsx]

## Sheet: Sheet1
	Newly hired CHWs	Existing CHWs
Number of supervisions	226	206
Correct evaluation of danger signs	0.917	0.93
Correct diagnosis of illness	0.917	0.905
Correct treatment of illness	0.886	0.917
